# Supplementary material for: Classification of In Vitro Phage–Host Population Growth Dynamics
Source: Microorganisms. 2021 Nov 30;9(12):2470. doi: 10.3390/microorganisms9122470 (PMC8708399; doi:10.3390/microorganisms9122470)
Supplement: Supplementary file 1 [file microorganisms-09-02470-s001.zip]

Archive with 4 entries (4 files):
- microorganisms-1459555-supplementary.pdf
- Supplementary Table S1.xlsx
- Supplementary Table S2.csv
- Supplementary Table S3.csv
