# Supplementary material for: Classification of In Vitro Phage–Host Population Growth Dynamics
Source: Microorganisms. 2021 Nov 30;9(12):2470. doi: 10.3390/microorganisms9122470 (PMC8708399; doi:10.3390/microorganisms9122470)
Supplement: Supplementary file 1 [file microorganisms-09-02470-s001.zip › Supplementary Table S1.xlsx]

## Sheet: Sheet1
Supplementary Table S1. Prophages identified in the APEC genomes
Prophage hit	GenBank	Length (Kb)	Completeness	Score	# Total Proteins	APEC Strain	Serogroup
Entero_BP_4795	NC_004813	6	incomplete	40	7	B2	O78:H4
Entero_BP_4795	NC_004813	8.2	incomplete	20	16	B8	O1:H7
Entero_cdtI	NC_009514	31.1	incomplete	60	28	B3	O78:H4
Entero_cdtI	NC_009514	6.7	incomplete	30	7	B9	O78:H9
Entero_DE3	NC_042057	37	incomplete	60	46	B10	O2:H5
Entero_DE3	NC_042057	12.1	incomplete	60	15	B10	O2:H5
Entero_DE3	NC_042057	9.2	incomplete	20	11	B3	O78:H4
Entero_DE3	NC_042057	10.5	incomplete	50	20	B6	O78:H9
Entero_DE3	NC_042057	10.5	incomplete	50	20	B9	O78:H9
Entero_fiAA91_ss	NC_022750	25.9	intact	150	32	B2	O78:H4
Entero_HK629	NC_019711	17.1	questionable	70	27	B5	O2:H5
Entero_HK629	NC_019711	8.5	incomplete	20	11	B2	O78:H4
Entero_HK630	NC_019723	15.3	incomplete	20	18	B3	O78:H4
Entero_HK630	NC_019723	13	incomplete	60	16	B2	O78:H4
Entero_JenP1	NC_029028	5.3	incomplete	30	6	B1	O1:H7
Entero_lambda	NC_001416	28.2	incomplete	10	26	B2	O78:H4
Entero_lambda	NC_001416	26.3	incomplete	10	26	B3	O78:H4
Entero_lambda	NC_001416	20.7	incomplete	30	27	B5	O2:H5
Entero_lambda	NC_001416	22.9	incomplete	60	21	B7	O78:H9
Entero_lambda	NC_001416	10.8	questionable	70	15	B1	O1:H7
Entero_mEp460	NC_019716	14	incomplete	40	19	B6	O78:H9
Entero_mEp460	NC_019716	14	incomplete	40	19	B7	O78:H9
Entero_mEp460	NC_019716	28.1	intact	150	41	B3	O78:H4
Entero_mEp460	NC_019716	23	incomplete	40	39	B2	O78:H4
Entero_mEp460	NC_019716	21	intact	150	29	B1	O1:H7
Entero_mEp460	NC_019716	27.7	intact	140	38	B5	O2:H5
Entero_mEp460	NC_019716	33.8	intact	150	51	B10	O2:H5
Entero_mEp460	NC_019716	6.8	incomplete	50	17	B4	O1:H7
Entero_mEp460	NC_019716	23.2	incomplete	50	10	B5	O2:H5
Entero_mEp460	NC_019716	10.2	incomplete	60	20	B6	O78:H9
Entero_mEp460	NC_019716	9	incomplete	50	17	B7	O78:H9
Entero_mEp460	NC_019716	8.4	incomplete	40	21	B9	O78:H9
Entero_mEp460	NC_019716	23.2	incomplete	50	8	B10	O2:H5
Entero_mEp460	NC_019716	8.7	incomplete	50	15	B6	O78:H9
Entero_mEp460	NC_019716	7.8	incomplete	60	20	B8	O1:H7
Entero_mEp460	NC_019716	8.9	incomplete	30	16	B9	O78:H9
Entero_N15	NC_001901	20.2	incomplete	20	31	B7	O78:H9
Entero_Sf101	NC_027398	38.7	intact	120	61	B1	O1:H7
Entero_SfI	NC_027339	9.8	incomplete	30	18	B4	O1:H7
Entero_SfI	NC_027339	9.4	incomplete	20	17	B8	O1:H7
Entero_SfI	NC_027339	32	incomplete	30	31	B1	O1:H7
Entero_SfV	NC_003444	14.1	incomplete	40	9	B9	O78:H9
Entero_SfV	NC_003444	10.5	incomplete	60	20	B7	O78:H9
Entero_Wphi	NC_005056	23.3	intact	110	28	B7	O78:H9
Entero_YYZ_2008	NC_011356	10.4	incomplete	30	12	B2	O78:H4
Erwini_PEp14	NC_016767	9.1	incomplete	40	14	B9	O78:H9
Escher_500465_1	NC_049342	18.5	incomplete	60	12	B6	O78:H9
Escher_500465_1	NC_049342	13.6	incomplete	60	14	B7	O78:H9
Escher_500465_1	NC_049342	19.1	incomplete	50	22	B9	O78:H9
Escher_500465_1	NC_049342	23.8	questionable	86	29	B1	O1:H7
Escher_500465_1	NC_049342	8.1	incomplete	60	11	B5	O2:H5
Escher_Stx1	NC_004913	13	incomplete	60	14	B3	O78:H4
Escher_phiV10	NC_007804	45.5	intact	98	43	B2	O78:H4
Escher_phiV10	NC_007804	48.5	intact	100	45	B3	O78:H4
Escher_pro483	NC_028943	31.2	intact	150	32	B1	O1:H7
Escher_RCS47	NC_042128	54	incomplete	50	52	B9	O78:H9
Escher_SH2026Stx1	NC_049919	11.1	questionable	70	18	B2	O78:H4
Escher_SH2026Stx1	NC_049919	7	incomplete	40	11	B3	O78:H4
Escher_SH2026Stx1	NC_049919	5	questionable	70	10	B4	O1:H7
Escher_SH2026Stx1	NC_049919	5	incomplete	60	9	B8	O1:H7
Escher_SH2026Stx1	NC_049919	14.4	incomplete	10	18	B5	O2:H5
Flavob_FCL_2	NC_027125	7	incomplete	50	10	B1	O1:H7
Klebsi_4LV2017	NC_047818	15.4	incomplete	10	24	B9	O78:H9
Klebsi_ST437_OXA245phi4.2	NC_049449	22.2	incomplete	10	13	B6	O78:H9
Klebsi_ST437_OXA245phi4.2	NC_049449	22.2	incomplete	10	13	B7	O78:H9
Klebsi_ST437_OXA245phi4.2	NC_049449	13.7	incomplete	10	10	B9	O78:H9
Marino_P12026	NC_018269	9.1	incomplete	40	14	B1	O1:H7
Mycoba_Gaia	NC_026590	7	incomplete	50	11	B4	O1:H7
Pectob_ZF40	NC_019522	29.8	incomplete	40	25	B1	O1:H7
Pectob_ZF40	NC_019522	31.7	incomplete	60	30	B4	O1:H7
Pectob_ZF40	NC_019522	30.5	incomplete	40	23	B8	O1:H7
Pseudo_phiPSA1	NC_024365	20	intact	100	25	B3	O78:H4
Rhodoc_RGL3	NC_016650	9.1	incomplete	40	15	B7	O78:H9
Salmon_118970_sal3	NC_031940	24.5	intact	150	36	B3	O78:H4
Salmon_118970_sal3	NC_031940	14.9	incomplete	30	28	B7	O78:H9
Salmon_118970_sal3	NC_031940	8.9	incomplete	60	14	B7	O78:H9
Salmon_SJ46	NC_031129	45	questionable	70	68	B9	O78:H9
Salmon_SJ46	NC_031129	7.6	incomplete	10	6	B6	O78:H9
Salmon_SSU5	NC_018843	9.1	incomplete	40	13	B2	O78:H4
Shigel_POCJ13	NC_025434	24.4	incomplete	20	21	B3	O78:H4
Shigel_SfII	NC_021857	26.2	intact	150	37	B1	O1:H7
Shigel_SfII	NC_021857	10.2	incomplete	60	13	B6	O78:H9
Staphy_SPbeta_like	NC_029119	17.5	incomplete	40	8	B3	O78:H4
Stx2_c_1717	NC_011357	3.4	incomplete	60	7	B10	O2:H5
Stx2_c_Stx2a_F451	NC_049924	6.7	incomplete	60	10	B3	O78:H4
Vibrio_X29	NC_024369	26.7	intact	150	32	B2	O78:H4
Vibrio_X29	NC_024369	30	intact	150	34	B7	O78:H9
Yersin_L_413C	NC_004745	23.3	intact	110	28	B6	O78:H9
Yersin_L_413C	NC_004745	27.9	intact	120	29	B4	O1:H7
Yersin_L_413C	NC_004745	7.3	incomplete	30	7	B8	O1:H7
