# Supplementary material for: Classification of In Vitro Phage–Host Population Growth Dynamics
Source: Microorganisms. 2021 Nov 30;9(12):2470. doi: 10.3390/microorganisms9122470 (PMC8708399; doi:10.3390/microorganisms9122470)
Supplement: Supplementary file 1 [file microorganisms-09-02470-s001.zip › Supplementary Table S2.csv]

Supplementary Table S2. Non-metric multidimensional scaling (NMDS) grouping summary
#	Phage	Bacteria	MOI	Group	n	Percentage
1	Empty	B1	0	1	14	100
2	Empty	B2	0	1	14	100
3	Empty	B3	0	1	14	100
4	Empty	B4	0	1	14	100
5	Empty	B5	0	1	14	100
6	Empty	B6	0	1	14	100
7	Empty	B7	0	1	14	100
8	Empty	B8	0	1	14	100
9	Empty	B9	0	1	14	100
10	Empty	B10	0	1	14	100
11	P1	B1	0.1	2	8	100
12	P1	B1	1	2	9	100
13	P1	B1	10	2	6	75
14	P1	B1	10	3	2	25
15	P1	B2	0.1	2	4	50
16	P1	B2	0.1	3	4	50
17	P1	B2	1	2	6	67
18	P1	B2	1	3	3	33
19	P1	B2	10	2	8	100
20	P1	B3	0.1	3	8	100
21	P1	B3	1	2	4	50
22	P1	B3	1	3	4	50
23	P1	B3	10	2	9	100
24	P1	B4	0.1	2	7	87,5
25	P1	B4	0.1	3	1	12,5
26	P1	B4	1	2	8	100
27	P1	B4	10	2	8	100
28	P1	B5	0.1	2	6	100
29	P1	B5	1	2	6	100
30	P1	B5	10	2	6	100
31	P1	B6	0.1	2	1	17
32	P1	B6	0.1	3	5	83
33	P1	B6	1	2	1	17
34	P1	B6	1	3	5	83
35	P1	B6	10	2	6	100
36	P1	B7	0.1	3	6	100
37	P1	B7	1	3	6	100
38	P1	B7	10	2	6	100
39	P1	B8	0.1	2	5	17
40	P1	B8	0.1	3	1	83
41	P1	B8	1	2	5	100
42	P1	B8	10	2	5	100
43	P1	B9	0.1	3	6	100
44	P1	B9	1	3	5	100
45	P1	B9	10	2	5	100
46	P1	B10	0.1	3	5	100
47	P1	B10	1	3	5	100
48	P1	B10	10	2	5	100
49	P2	B1	0.1	1	3	60
50	P2	B1	0.1	3	2	40
51	P2	B1	1	1	3	60
52	P2	B1	1	3	2	40
53	P2	B1	10	1	3	50
54	P2	B1	10	2	3	50
55	P2	B2	0.1	2	3	60
56	P2	B2	0.1	3	2	40
57	P2	B2	1	2	3	50
58	P2	B2	1	3	3	50
59	P2	B2	10	2	5	83
60	P2	B2	10	3	1	17
61	P2	B3	0.1	3	6	100
62	P2	B3	1	3	6	100
63	P2	B3	10	3	5	100
64	P2	B4	0.1	1	6	100
65	P2	B4	1	1	6	100
66	P2	B4	10	1	6	100
67	P2	B5	0.1	1	3	50
68	P2	B5	0.1	2	2	33
69	P2	B5	0.1	3	1	17
70	P2	B5	1	1	3	50
71	P2	B5	1	2	1	17
72	P2	B5	1	3	2	33
73	P2	B5	10	2	4	100
74	P2	B6	0.1	1	6	100
75	P2	B6	1	1	6	100
76	P2	B6	10	2	5	100
77	P2	B7	0.1	1	6	100
78	P2	B7	1	1	6	100
79	P2	B7	10	2	5	100
80	P2	B8	0.1	1	6	100
81	P2	B8	1	3	5	100
82	P2	B8	10	3	5	100
83	P2	B9	0.1	2	1	17
84	P2	B9	0.1	3	5	83
85	P2	B9	1	2	3	60
86	P2	B9	1	3	2	40
87	P2	B9	10	2	6	100
88	P2	B10	0.1	2	5	83
89	P2	B10	0.1	3	1	17
90	P2	B10	1	2	5	100
91	P2	B10	10	2	5	100
92	P3	B1	0.1	1	6	100
93	P3	B1	1	1	6	100
94	P3	B1	10	1	6	100
95	P3	B2	0.1	3	6	100
96	P3	B2	1	2	1	17
97	P3	B2	1	3	5	83
98	P3	B2	10	2	5	100
99	P3	B3	0.1	3	6	100
100	P3	B3	1	2	2	33
101	P3	B3	1	3	4	67
102	P3	B3	10	2	4	100
103	P3	B4	0.1	1	6	100
104	P3	B4	1	1	6	100
105	P3	B4	10	1	5	100
106	P3	B5	0.1	2	5	100
107	P3	B5	1	2	5	100
108	P3	B5	10	2	6	100
109	P3	B6	0.1	1	6	100
110	P3	B6	1	1	6	100
111	P3	B6	10	3	5	100
112	P3	B7	0.1	1	6	100
113	P3	B7	1	1	6	100
114	P3	B7	10	2	2	33
115	P3	B7	10	3	4	67
116	P3	B8	0.1	1	6	100
117	P3	B8	1	1	6	100
118	P3	B8	10	1	5	100
119	P3	B9	0.1	3	6	100
120	P3	B9	1	3	6	100
121	P3	B9	10	2	5	100
122	P3	B10	0.1	2	5	100
123	P3	B10	1	2	5	100
124	P3	B10	10	2	6	100
125	P4	B1	0.1	1	9	100
126	P4	B1	1	1	9	100
127	P4	B1	10	1	8	100
128	P4	B2	0.1	1	5	62,5
129	P4	B2	0.1	3	3	37,5
130	P4	B2	1	3	9	100
131	P4	B2	10	2	7	78
132	P4	B2	10	3	2	22
133	P4	B3	0.1	1	9	100
134	P4	B3	1	1	7	78
135	P4	B3	1	3	2	22
136	P4	B3	10	3	8	100
137	P4	B4	0.1	1	9	100
138	P4	B4	1	1	9	100
139	P4	B4	10	1	9	100
140	P4	B5	0.1	1	3	37,5
141	P4	B5	0.1	2	3	37,5
142	P4	B5	0.1	3	2	25
143	P4	B5	1	2	5	56
144	P4	B5	1	3	4	44
145	P4	B5	10	2	8	100
146	P4	B6	0.1	1	9	100
147	P4	B6	1	1	9	100
148	P4	B6	10	1	8	100
149	P4	B7	0.1	1	9	100
150	P4	B7	1	1	9	100
151	P4	B7	10	1	9	100
152	P4	B8	0.1	1	9	100
153	P4	B8	1	1	9	100
154	P4	B8	10	1	8	100
155	P4	B9	0.1	1	8	100
156	P4	B9	1	1	6	67
157	P4	B9	1	3	3	33
158	P4	B9	10	1	2	22
159	P4	B9	10	2	2	22
160	P4	B9	10	3	5	56
161	P4	B10	0.1	2	8	100
162	P4	B10	1	2	6	67
163	P4	B10	1	3	3	33
164	P4	B10	10	2	5	62,5
165	P4	B10	10	3	3	37,5
166	P5	B1	0.1	1	6	100
167	P5	B1	1	1	6	100
168	P5	B1	10	1	6	100
169	P5	B2	0.1	2	3	50
170	P5	B2	0.1	3	3	50
171	P5	B2	1	2	4	67
172	P5	B2	1	3	2	33
173	P5	B2	10	2	6	100
174	P5	B3	0.1	2	3	50
175	P5	B3	0.1	3	3	50
176	P5	B3	1	2	2	33
177	P5	B3	1	3	4	67
178	P5	B3	10	2	4	67
179	P5	B3	10	3	2	33
180	P5	B4	0.1	1	6	100
181	P5	B4	1	1	6	100
182	P5	B4	10	1	5	100
183	P5	B5	0.1	2	5	100
184	P5	B5	1	2	6	100
185	P5	B5	10	2	6	100
186	P5	B6	0.1	1	3	50
187	P5	B6	0.1	3	3	50
188	P5	B6	1	1	3	50
189	P5	B6	1	3	3	50
190	P5	B6	10	2	4	67
191	P5	B6	10	3	2	33
192	P5	B7	0.1	1	3	60
193	P5	B7	0.1	3	2	40
194	P5	B7	1	2	2	40
195	P5	B7	1	3	3	60
196	P5	B7	10	2	5	100
197	P5	B8	0.1	1	6	100
198	P5	B8	1	1	5	83
199	P5	B8	1	3	1	17
200	P5	B8	10	3	6	100
201	P5	B9	0.1	2	4	67
202	P5	B9	0.1	3	2	33
203	P5	B9	1	2	4	100
204	P5	B9	10	2	6	100
205	P5	B10	0.1	2	6	100
206	P5	B10	1	2	6	100
207	P5	B10	10	2	6	100
208	P6	B1	0.1	1	6	100
209	P6	B1	1	1	6	100
210	P6	B1	10	1	6	100
211	P6	B2	0.1	3	6	100
212	P6	B2	1	3	6	100
213	P6	B2	10	2	4	67
214	P6	B2	10	3	2	33
215	P6	B3	0.1	3	5	100
216	P6	B3	1	2	3	50
217	P6	B3	1	3	3	50
218	P6	B3	10	2	6	100
219	P6	B4	0.1	1	6	100
220	P6	B4	1	1	6	100
221	P6	B4	10	1	6	100
222	P6	B5	0.1	2	4	67
223	P6	B5	0.1	3	2	33
224	P6	B5	1	2	3	50
225	P6	B5	1	3	3	50
226	P6	B5	10	2	5	100
227	P6	B6	0.1	1	6	100
228	P6	B6	1	1	6	100
229	P6	B6	10	1	6	100
230	P6	B7	0.1	1	6	100
231	P6	B7	1	1	6	100
232	P6	B7	10	1	6	100
233	P6	B8	0.1	1	6	100
234	P6	B8	1	1	6	100
235	P6	B8	10	1	6	100
236	P6	B9	0.1	3	6	100
237	P6	B9	1	3	6	100
238	P6	B9	10	2	3	60
239	P6	B9	10	3	2	40
240	P6	B10	0.1	2	2	40
241	P6	B10	0.1	3	3	60
242	P6	B10	1	2	4	67
243	P6	B10	1	3	2	33
244	P6	B10	10	2	5	100
245	P7	B1	0.1	1	6	100
246	P7	B1	1	1	6	100
247	P7	B1	10	1	6	100
248	P7	B2	0.1	3	6	100
249	P7	B2	1	3	5	100
250	P7	B2	10	2	4	67
251	P7	B2	10	3	2	33
252	P7	B3	0.1	3	6	100
253	P7	B3	1	3	6	100
254	P7	B3	10	2	5	100
255	P7	B4	0.1	1	6	100
256	P7	B4	1	1	6	100
257	P7	B4	10	1	6	100
258	P7	B5	0.1	2	5	100
259	P7	B5	1	2	5	100
260	P7	B5	10	2	6	100
261	P7	B6	0.1	1	6	100
262	P7	B6	1	1	6	100
263	P7	B6	10	1	6	100
264	P7	B7	0.1	1	6	100
265	P7	B7	1	1	6	100
266	P7	B7	10	1	6	100
267	P7	B8	0.1	1	6	100
268	P7	B8	1	1	6	100
269	P7	B8	10	1	6	100
270	P7	B9	0.1	3	6	100
271	P7	B9	1	3	6	100
272	P7	B9	10	2	5	100
273	P7	B10	0.1	2	4	67
274	P7	B10	0.1	3	2	33
275	P7	B10	1	2	3	60
276	P7	B10	1	3	2	40
277	P7	B10	10	2	5	100
278	P8	B1	0.1	1	6	100
279	P8	B1	1	1	6	100
280	P8	B1	10	1	5	100
281	P8	B2	0.1	2	1	17
282	P8	B2	0.1	3	5	83
283	P8	B2	1	2	3	50
284	P8	B2	1	3	3	50
285	P8	B2	10	2	3	50
286	P8	B2	10	3	3	50
287	P8	B3	0.1	3	6	100
288	P8	B3	1	3	6	100
289	P8	B3	10	2	5	100
290	P8	B4	0.1	1	6	100
291	P8	B4	1	1	6	100
292	P8	B4	10	1	5	100
293	P8	B5	0.1	2	4	80
294	P8	B5	0.1	3	1	20
295	P8	B5	1	2	2	33
296	P8	B5	1	3	4	67
297	P8	B5	10	2	6	100
298	P8	B6	0.1	1	6	100
299	P8	B6	1	1	6	100
300	P8	B6	10	1	6	100
301	P8	B7	0.1	1	6	100
302	P8	B7	1	1	6	100
303	P8	B7	10	1	4	80
304	P8	B7	10	3	1	20
305	P8	B8	0.1	1	6	100
306	P8	B8	1	1	6	100
307	P8	B8	10	1	5	100
308	P8	B9	0.1	3	6	100
309	P8	B9	1	3	6	100
310	P8	B9	10	2	3	60
311	P8	B9	10	3	2	40
312	P8	B10	0.1	2	3	60
313	P8	B10	0.1	3	2	40
314	P8	B10	1	2	5	100
315	P8	B10	10	2	6	100
316	P9	B1	0.1	1	6	100
317	P9	B1	1	1	6	100
318	P9	B1	10	1	6	100
319	P9	B2	0.1	3	6	100
320	P9	B2	1	2	4	67
321	P9	B2	1	3	2	33
322	P9	B2	10	2	6	100
323	P9	B3	0.1	3	5	100
324	P9	B3	1	3	5	100
325	P9	B3	10	2	5	100
326	P9	B4	0.1	1	4	67
327	P9	B4	0.1	3	2	33
328	P9	B4	1	1	1	17
329	P9	B4	1	3	5	83
330	P9	B4	10	1	5	83
331	P9	B4	10	3	1	17
332	P9	B5	0.1	3	6	100
333	P9	B5	1	2	2	33
334	P9	B5	1	3	4	67
335	P9	B5	10	2	5	83
336	P9	B5	10	3	1	17
337	P9	B6	0.1	1	6	100
338	P9	B6	1	1	6	100
339	P9	B6	10	2	6	100
340	P9	B7	0.1	1	6	100
341	P9	B7	1	1	6	100
342	P9	B7	10	2	3	50
343	P9	B7	10	3	3	50
344	P9	B8	0.1	1	4	80
345	P9	B8	0.1	3	1	20
346	P9	B8	1	1	1	17
347	P9	B8	1	2	3	50
348	P9	B8	1	3	2	33
349	P9	B8	10	2	6	100
350	P9	B9	0.1	3	6	100
351	P9	B9	1	2	2	40
352	P9	B9	1	3	3	60
353	P9	B9	10	2	5	100
354	P9	B10	0.1	2	5	100
355	P9	B10	1	2	5	100
356	P9	B10	10	2	6	100
357	P10	B1	0.1	1	3	100
358	P10	B1	1	1	3	100
359	P10	B1	10	1	3	100
360	P10	B2	0.1	1	3	100
361	P10	B2	1	1	3	100
362	P10	B2	10	1	3	100
363	P10	B3	0.1	1	3	100
364	P10	B3	1	1	3	100
365	P10	B3	10	1	3	100
366	P10	B4	0.1	1	3	100
367	P10	B4	1	1	3	100
368	P10	B4	10	1	3	100
369	P10	B5	0.1	1	3	100
370	P10	B5	1	1	3	100
371	P10	B5	10	1	3	100
372	P10	B6	0.1	1	3	100
373	P10	B6	1	1	3	100
374	P10	B6	10	1	3	100
375	P10	B7	0.1	1	3	100
376	P10	B7	1	1	3	100
377	P10	B7	10	1	3	100
378	P10	B8	0.1	1	3	100
379	P10	B8	1	1	3	100
380	P10	B8	10	1	3	100
381	P10	B9	0.1	1	3	100
382	P10	B9	1	1	3	100
383	P10	B9	10	1	3	100
384	P10	B10	0.1	1	3	100
385	P10	B10	1	1	3	100
386	P10	B10	10	1	3	100
387	P11	B1	0.1	1	6	100
388	P11	B1	1	1	6	100
389	P11	B1	10	1	6	100
390	P11	B2	0.1	1	6	100
391	P11	B2	1	1	6	100
392	P11	B2	10	1	6	100
393	P11	B3	0.1	1	6	100
394	P11	B3	1	1	6	100
395	P11	B3	10	1	6	100
396	P11	B4	0.1	1	6	100
397	P11	B4	1	1	6	100
398	P11	B4	10	1	6	100
399	P11	B5	0.1	1	6	100
400	P11	B5	1	1	6	100
401	P11	B5	10	1	6	100
402	P11	B6	0.1	1	6	100
403	P11	B6	1	1	6	100
404	P11	B6	10	1	6	100
405	P11	B7	0.1	1	6	100
406	P11	B7	1	1	6	100
407	P11	B7	10	1	6	100
408	P11	B8	0.1	1	6	100
409	P11	B8	1	1	6	100
410	P11	B8	10	1	6	100
411	P11	B9	0.1	1	6	100
412	P11	B9	1	1	6	100
413	P11	B9	10	1	6	100
414	P11	B10	0.1	1	6	100
415	P11	B10	1	1	6	100
416	P11	B10	10	1	6	100
417	P12	B1	0.1	1	3	100
418	P12	B1	1	1	3	100
419	P12	B1	10	1	3	100
420	P12	B2	0.1	1	3	100
421	P12	B2	1	1	3	100
422	P12	B2	10	1	3	100
423	P12	B3	0.1	1	3	100
424	P12	B3	1	1	3	100
425	P12	B3	10	1	3	100
426	P12	B4	0.1	1	3	100
427	P12	B4	1	1	3	100
428	P12	B4	10	1	3	100
429	P12	B5	0.1	1	3	100
430	P12	B5	1	1	3	100
431	P12	B5	10	1	3	100
432	P12	B6	0.1	1	3	100
433	P12	B6	1	1	3	100
434	P12	B6	10	1	3	100
435	P12	B7	0.1	1	3	100
436	P12	B7	1	1	3	100
437	P12	B7	10	1	3	100
438	P12	B8	0.1	1	3	100
439	P12	B8	1	1	3	100
440	P12	B8	10	1	3	100
441	P12	B9	0.1	1	3	100
442	P12	B9	1	1	3	100
443	P12	B9	10	1	3	100
444	P12	B10	0.1	1	3	100
445	P12	B10	1	1	3	100
446	P12	B10	10	1	3	100
447	P13	B1	0.1	1	6	100
448	P13	B1	1	1	6	100
449	P13	B1	10	1	5	100
450	P13	B2	0.1	1	6	100
451	P13	B2	1	1	6	100
452	P13	B2	10	1	6	100
453	P13	B3	0.1	1	6	100
454	P13	B3	1	1	6	100
455	P13	B3	10	1	6	100
456	P13	B4	0.1	1	6	100
457	P13	B4	1	1	6	100
458	P13	B4	10	1	6	100
459	P13	B5	0.1	1	6	100
460	P13	B5	1	1	6	100
461	P13	B5	10	1	6	100
462	P13	B6	0.1	1	6	100
463	P13	B6	1	1	6	100
464	P13	B6	10	1	6	100
465	P13	B7	0.1	1	6	100
466	P13	B7	1	1	6	100
467	P13	B7	10	1	6	100
468	P13	B8	0.1	1	6	100
469	P13	B8	1	1	6	100
470	P13	B8	10	1	6	100
471	P13	B9	0.1	1	6	100
472	P13	B9	1	1	6	100
473	P13	B9	10	1	6	100
474	P13	B10	0.1	1	6	100
475	P13	B10	1	1	6	100
476	P13	B10	10	1	6	100
477	P14	B1	0.1	1	3	100
478	P14	B1	1	1	3	100
479	P14	B1	10	1	3	100
480	P14	B2	0.1	1	3	100
481	P14	B2	1	1	3	100
482	P14	B2	10	1	3	100
483	P14	B3	0.1	1	3	100
484	P14	B3	1	1	3	100
485	P14	B3	10	1	3	100
486	P14	B4	0.1	1	3	100
487	P14	B4	1	1	3	100
488	P14	B4	10	1	3	100
489	P14	B5	0.1	1	3	100
490	P14	B5	1	1	3	100
491	P14	B5	10	1	3	100
492	P14	B6	0.1	1	3	100
493	P14	B6	1	1	3	100
494	P14	B6	10	1	3	100
495	P14	B7	0.1	1	3	100
496	P14	B7	1	1	3	100
497	P14	B7	10	1	3	100
498	P14	B8	0.1	1	3	100
499	P14	B8	1	1	3	100
500	P14	B8	10	1	3	100
501	P14	B9	0.1	1	3	100
502	P14	B9	1	1	3	100
503	P14	B9	10	1	3	100
504	P14	B10	0.1	1	3	100
505	P14	B10	1	1	3	100
506	P14	B10	10	1	3	100
507	P15	B1	0.1	1	3	100
508	P15	B1	1	1	3	100
509	P15	B1	10	1	3	100
510	P15	B2	0.1	1	3	100
511	P15	B2	1	1	3	100
512	P15	B2	10	1	3	100
513	P15	B3	0.1	1	3	100
514	P15	B3	1	1	3	100
515	P15	B3	10	1	3	100
516	P15	B4	0.1	1	3	100
517	P15	B4	1	1	3	100
518	P15	B4	10	1	3	100
519	P15	B5	0.1	1	3	100
520	P15	B5	1	1	3	100
521	P15	B5	10	1	3	100
522	P15	B6	0.1	1	3	100
523	P15	B6	1	1	3	100
524	P15	B6	10	1	3	100
525	P15	B7	0.1	1	3	100
526	P15	B7	1	1	3	100
527	P15	B7	10	1	3	100
528	P15	B8	0.1	1	3	100
529	P15	B8	1	1	3	100
530	P15	B8	10	1	3	100
531	P15	B9	0.1	1	3	100
532	P15	B9	1	1	3	100
533	P15	B9	10	1	3	100
534	P15	B10	0.1	1	3	100
535	P15	B10	1	1	3	100
536	P15	B10	10	1	3	100
537	P16	B1	0.1	1	3	100
538	P16	B1	1	1	3	100
539	P16	B1	10	1	3	100
540	P16	B2	0.1	1	3	100
541	P16	B2	1	1	3	100
542	P16	B2	10	1	3	100
543	P16	B3	0.1	1	3	100
544	P16	B3	1	1	3	100
545	P16	B3	10	1	3	100
546	P16	B4	0.1	1	3	100
547	P16	B4	1	1	3	100
548	P16	B4	10	1	3	100
549	P16	B5	0.1	1	3	100
550	P16	B5	1	1	3	100
551	P16	B5	10	1	3	100
552	P16	B6	0.1	1	3	100
553	P16	B6	1	1	3	100
554	P16	B6	10	1	3	100
555	P16	B7	0.1	1	3	100
556	P16	B7	1	1	3	100
557	P16	B7	10	1	3	100
558	P16	B8	0.1	1	3	100
559	P16	B8	1	1	3	100
560	P16	B8	10	1	3	100
561	P16	B9	0.1	1	3	100
562	P16	B9	1	1	3	100
563	P16	B9	10	1	3	100
564	P16	B10	0.1	1	3	100
565	P16	B10	1	1	3	100
566	P16	B10	10	1	3	100
567	P17	B1	0.1	1	6	100
568	P17	B1	1	1	6	100
569	P17	B1	10	1	6	100
570	P17	B2	0.1	1	6	100
571	P17	B2	1	1	6	100
572	P17	B2	10	1	5	100
573	P17	B3	0.1	1	6	100
574	P17	B3	1	1	6	100
575	P17	B3	10	1	5	100
576	P17	B4	0.1	1	6	100
577	P17	B4	1	1	6	100
578	P17	B4	10	1	5	100
579	P17	B5	0.1	1	6	100
580	P17	B5	1	1	6	100
581	P17	B5	10	1	5	100
582	P17	B6	0.1	1	6	100
583	P17	B6	1	1	6	100
584	P17	B6	10	1	5	100
585	P17	B7	0.1	1	6	100
586	P17	B7	1	1	6	100
587	P17	B7	10	1	5	100
588	P17	B8	0.1	1	6	100
589	P17	B8	1	1	6	100
590	P17	B8	10	1	5	100
591	P17	B9	0.1	1	6	100
592	P17	B9	1	1	6	100
593	P17	B9	10	1	6	100
594	P17	B10	0.1	1	6	100
595	P17	B10	1	1	6	100
596	P17	B10	10	1	6	100
597	P18	B1	0.1	1	3	100
598	P18	B1	1	1	3	100
599	P18	B1	10	1	3	100
600	P18	B2	0.1	1	3	100
601	P18	B2	1	1	3	100
602	P18	B2	10	1	3	100
603	P18	B3	0.1	1	3	100
604	P18	B3	1	1	3	100
605	P18	B3	10	1	3	100
606	P18	B4	0.1	1	3	100
607	P18	B4	1	1	3	100
608	P18	B4	10	1	3	100
609	P18	B5	0.1	1	3	100
610	P18	B5	1	1	3	100
611	P18	B5	10	1	3	100
612	P18	B6	0.1	1	3	100
613	P18	B6	1	1	3	100
614	P18	B6	10	1	3	100
615	P18	B7	0.1	1	3	100
616	P18	B7	1	1	3	100
617	P18	B7	10	1	3	100
618	P18	B8	0.1	1	3	100
619	P18	B8	1	1	3	100
620	P18	B8	10	1	3	100
621	P18	B9	0.1	1	3	100
622	P18	B9	1	1	3	100
623	P18	B9	10	1	3	100
624	P18	B10	0.1	1	3	100
625	P18	B10	1	1	3	100
626	P18	B10	10	1	3	100
					2732
