# Supplementary material for: Classification of In Vitro Phage–Host Population Growth Dynamics
Source: Microorganisms. 2021 Nov 30;9(12):2470. doi: 10.3390/microorganisms9122470 (PMC8708399; doi:10.3390/microorganisms9122470)
Supplement: Supplementary file 1 [file microorganisms-09-02470-s001.zip › Supplementary Table S3.csv]

Supplementary Table S3. Non-metric multidimensional scaling (NMDS) Group 3 subgrouping summary
#	Phage	Bacteria	MOI	Subgroup	n	Percentage
1	P1	B1	10	1	2	100
2	P1	B2	0.1	2	2	50
3	P1	B2	0.1	3	2	50
4	P1	B2	1	2	1	33
5	P1	B2	1	3	2	67
6	P1	B3	0.1	1	2	25
7	P1	B3	0.1	2	4	50
8	P1	B3	0.1	4	2	25
9	P1	B3	1	1	4	100
10	P1	B4	0.1	4	1	100
11	P1	B6	0.1	1	3	60
12	P1	B6	0.1	3	1	20
13	P1	B6	0.1	4	1	20
14	P1	B6	1	2	2	50
15	P1	B6	1	3	2	50
16	P1	B7	0.1	1	3	50
17	P1	B7	0.1	3	3	50
18	P1	B7	1	2	3	50
19	P1	B7	1	3	3	50
20	P1	B8	0.1	1	1	100
21	P1	B9	0.1	1	1	17
22	P1	B9	0.1	2	2	33
23	P1	B9	0.1	3	3	50
24	P1	B9	1	1	3	60
25	P1	B9	1	3	2	40
26	P1	B10	0.1	1	4	80
27	P1	B10	0.1	2	1	20
28	P1	B10	1	1	3	60
29	P1	B10	1	2	2	40
30	P2	B1	0.1	2	1	50
31	P2	B1	0.1	3	1	50
32	P2	B1	1	3	1	50
33	P2	B1	1	4	1	50
34	P2	B2	0.1	4	2	100
35	P2	B2	1	4	3	100
36	P2	B2	10	4	1	100
37	P2	B3	0.1	2	6	100
38	P2	B3	1	2	6	100
39	P2	B3	10	1	2	40
40	P2	B3	10	2	3	60
41	P2	B5	0.1	1	1	100
42	P2	B5	1	1	2	100
43	P2	B8	1	5	5	100
44	P2	B8	10	1	1	20
45	P2	B8	10	2	4	80
46	P2	B9	0.1	2	2	40
47	P2	B9	0.1	4	3	60
48	P2	B9	1	2	1	50
49	P2	B9	1	3	1	50
50	P2	B10	0.1	1	1	100
51	P3	B2	0.1	1	4	67
52	P3	B2	0.1	2	2	33
53	P3	B2	1	1	2	40
54	P3	B2	1	2	3	60
55	P3	B3	0.1	1	3	50
56	P3	B3	0.1	4	3	50
57	P3	B3	1	1	3	75
58	P3	B3	1	2	1	25
59	P3	B6	10	4	3	60
60	P3	B6	10	5	2	40
61	P3	B7	10	1	2	50
62	P3	B7	10	4	1	25
63	P3	B7	10	5	1	25
64	P3	B9	0.1	1	1	17
65	P3	B9	0.1	3	2	33
66	P3	B9	0.1	4	3	50
67	P3	B9	1	1	3	50
68	P3	B9	1	3	3	50
69	P4	B2	0.1	5	3	100
70	P4	B2	1	1	4	44
71	P4	B2	1	2	4	44
72	P4	B2	1	5	1	11
73	P4	B2	10	1	2	100
74	P4	B3	1	5	2	100
75	P4	B3	10	1	5	62.5
76	P4	B3	10	5	3	37.5
77	P4	B5	0.1	1	2	100
78	P4	B5	1	1	4	100
79	P4	B9	1	5	3	100
80	P4	B9	10	1	1	20
81	P4	B9	10	5	4	80
82	P4	B10	1	1	3	100
83	P4	B10	10	1	3	100
84	P5	B2	0.1	2	3	100
85	P5	B2	1	2	2	100
86	P5	B3	0.1	1	1	33
87	P5	B3	0.1	2	2	67
88	P5	B3	1	2	3	75
89	P5	B3	1	4	1	25
90	P5	B3	10	1	2	100
91	P5	B6	0.1	3	3	100
92	P5	B6	1	3	3	100
93	P5	B6	10	3	2	100
94	P5	B7	0.1	1	2	100
95	P5	B7	1	1	2	67
96	P5	B7	1	2	1	33
97	P5	B8	1	5	1	100
98	P5	B8	10	2	1	17
99	P5	B8	10	4	2	33
100	P5	B8	10	5	3	50
101	P5	B9	0.1	3	2	100
102	P6	B2	0.1	1	5	83
103	P6	B2	0.1	2	1	17
104	P6	B2	1	1	6	100
105	P6	B2	10	1	2	100
106	P6	B3	0.1	1	2	40
107	P6	B3	0.1	4	2	40
108	P6	B3	0.1	5	1	20
109	P6	B3	1	1	3	100
110	P6	B5	0.1	1	2	100
111	P6	B5	1	1	3	100
112	P6	B9	0.1	4	4	67
113	P6	B9	0.1	5	2	33
114	P6	B9	1	4	6	100
115	P6	B9	10	1	2	100
116	P6	B10	0.1	1	3	100
117	P6	B10	1	1	2	100
118	P7	B2	0.1	1	1	17
119	P7	B2	0.1	2	5	83
120	P7	B2	1	1	2	40
121	P7	B2	1	2	3	60
122	P7	B2	10	1	2	100
123	P7	B3	0.1	4	2	33
124	P7	B3	0.1	5	4	67
125	P7	B3	1	1	6	100
126	P7	B9	0.1	4	3	50
127	P7	B9	0.1	5	3	50
128	P7	B9	1	2	1	17
129	P7	B9	1	3	2	33
130	P7	B9	1	4	3	50
131	P7	B10	0.1	1	2	100
132	P7	B10	1	1	2	100
133	P8	B2	0.1	1	2	40
134	P8	B2	0.1	2	3	60
135	P8	B2	1	2	3	100
136	P8	B2	10	1	1	33
137	P8	B2	10	2	2	67
138	P8	B3	0.1	1	3	50
139	P8	B3	0.1	4	3	50
140	P8	B3	1	1	3	50
141	P8	B3	1	2	2	33
142	P8	B3	1	4	1	17
143	P8	B5	0.1	4	1	100
144	P8	B5	1	1	4	100
145	P8	B7	10	5	1	100
146	P8	B9	0.1	4	6	100
147	P8	B9	1	2	1	17
148	P8	B9	1	3	1	17
149	P8	B9	1	4	4	67
150	P8	B9	10	3	2	100
151	P8	B10	0.1	1	2	100
152	P9	B2	0.1	1	6	100
153	P9	B2	1	1	2	100
154	P9	B3	0.1	1	3	60
155	P9	B3	0.1	2	2	40
156	P9	B3	1	1	1	20
157	P9	B3	1	2	4	80
158	P9	B4	0.1	5	2	100
159	P9	B4	1	5	5	100
160	P9	B4	10	2	1	100
161	P9	B5	0.1	1	6	100
162	P9	B5	1	1	4	100
163	P9	B5	10	1	1	100
164	P9	B7	10	1	2	67
165	P9	B7	10	2	1	33
166	P9	B8	0.1	5	1	100
167	P9	B8	1	4	1	50
168	P9	B8	1	5	1	50
169	P9	B9	0.1	2	2	33
170	P9	B9	0.1	3	2	33
171	P9	B9	0.1	4	2	33
172	P9	B9	1	2	2	67
173	P9	B9	1	4	1	33
